# Supplementary material for: Trends in Unhealthy Lifestyle Factors among Adults with Stroke in the United States between 1999 and 2018
Source: J Clin Med. 2023 Feb 3;12(3):1223. doi: 10.3390/jcm12031223 (PMC9917618; doi:10.3390/jcm12031223)
Supplement: Supplementary file 1 [file jcm-12-01223-s001.zip]

Archive with 1 entries (1 files):
- jcm-2195263-supplementary.pdf
